# Supplementary material for: Design and Fabrication of a 3D-Printed Microfluidic Immunoarray for Ultrasensitive Multiplexed Protein Detection
Source: Micromachines (Basel). 2023 Nov 30;14(12):2187. doi: 10.3390/mi14122187 (PMC10745552; doi:10.3390/mi14122187)
Supplement: Supplementary file 1 [file micromachines-14-02187-s001.zip]

Archive with 1 entries (1 files):
- micromachines-2713933-supplementary.MP4
